# Supplementary material for: Slamming dynamics of diving and its implications for diving-related injuries
Source: Sci Adv. 2022 Jul 27;8(30):eabo5888. doi: 10.1126/sciadv.abo5888 (PMC9328685; doi:10.1126/sciadv.abo5888)
Supplement: Supplementary file 2 — Movies S1 to S6 [file sciadv.abo5888_movies_s1_to_s6.zip]

Archive with 6 entries (6 files):
- sciadv.abo5888_movie_s1.mov
- sciadv.abo5888_movie_s2.mov
- sciadv.abo5888_movie_s3.mov
- sciadv.abo5888_movie_s4.mov
- sciadv.abo5888_movie_s5.mov
- sciadv.abo5888_movie_s6.mov
